# Supplementary material for: Heterologous expression of the antimyotoxic protein DM64 in Pichia pastoris
Source: PLoS Negl Trop Dis. 2017 Jul 31;11(7):e0005829. doi: 10.1371/journal.pntd.0005829 (PMC5552330; doi:10.1371/journal.pntd.0005829)
Supplement: S1 Table — (XLSX) [file pntd.0005829.s001.xlsx]

## Sheet: Planilha1
S1 Table
MS/MS identification of P. pastoris fermentation products indicated in red on Fig 2A.
Band #a / molecular mass (kDa)b	Average mass (kDa)c	´-10lgP	Coverage (%)	# Peptides	# Unique	Protein description	Accession
1 / 136	109630	334.64	27	23	23	Daughter cell-specific protein with similarity to glucanases, endo-1,3-beta-glucanase	C4QW71
	53416	285.08	44	21	20	Venom myotoxin inhibitor DM64	Q8MIS3
	113989	211.41	11	11	11	Acid trehalase required for utilization of extracellular trehalose	C4R7L0
	63899	163.57	14	8	8	Uncharacterized protein	C4R8H7
	88611	156.12	10	8	8	Mucin family member	C4QVR8
	49508	171.84	11	6	5	Putative chitin transglycosidase, cell wall protein	C4R894
	23657	157.31	18	4	4	Uncharacterized protein	C4R0Z8
	57291	108.89	8	3	3	1,3-beta-glucanosyltransferase	C4QVL4
	91099	92.45	3	3	3	Uncharacterized protein	C4R2D7
	30503	88.75	6	2	2	Uncharacterized protein	C4R1Q1
	43248	85.29	6	2	2	Cell wall protein that contains a putative GPI-attachment site	C4R2Q4
2 / 88	53416	332.23	57	29	28	Venom myotoxin inhibitor DM64	Q8MIS3
	30503	226.86	22	13	13	Uncharacterized protein	C4R1Q1
	85839	160.05	11	7	6	Cobalamin-independent methionine synthase, involved in amino acid biosynthesis	C4QZU2
	47837	125.4	12	4	4	Major exo-1,3-beta-glucanase of the cell wall, involved in cell wall beta-glucan assembly	C4R0Q7
	23657	159.96	14	3	3	Uncharacterized protein	C4R0Z8
	53809	120.68	7	3	3	1,3-beta-glucanosyltransferase	C4R9F4
	43248	61.88	6	2	2	Cell wall protein that contains a putative GPI-attachment site	C4R2Q4
	62905	54.23	5	2	2	Uncharacterized protein	C4R3C4
3 / 65	53416	389.19	69	56	56	Venom myotoxin inhibitor DM64	Q8MIS3
	72214	241.44	26	15	14	ATPase involved in protein import into the ER, also acts as a chaperone to mediate protein folding	C4QZS3
	30503	203.75	24	8	8	Uncharacterized protein	C4R1Q1
	70767	184.41	13	7	6	ATPase involved in protein folding and the response to stress	C4R3X8
	23657	152.96	14	3	3	Uncharacterized protein	C4R0Z8
	62905	150.68	8	3	3	Uncharacterized protein	C4R3C4
	44996	136.43	7	3	3	Protein of the SUN family (Sim 1p, Uth 1p, Nca3p, Sun 4p) that may participate in DNA replication	C4R2Z5
	47837	102.32	9	3	3	Major exo-1,3-beta-glucanase of the cell wall, involved in cell wall beta-glucan assembly	C4RoQ7
	150781	109.8	1	2	2	Mucin-like protein	C4QZC5
4 / 65	53416	503.71	86	124	124	Venom myotoxin inhibitor DM64	Q8MIS3
	150781	216.79	4	6	6	Mucin-like protein	C4QZC5
	62905	178.86	5	4	4	Uncharacterized protein	C4R3C4
	23657	146.19	14	3	3	Uncharacterized protein	C4R0Z8
	31452	100.61	6	3	3	Uncharacterized protein	C4QXM2
	49019	74.59	6	3	3	Cell wall protein with similarity to glucanases	C4QZH9
	44996	162.78	5	2	2	Protein of the SUN family (Sim 1p, Uth 1p, Nca3p, Sun 4p) that may participate in DNA replication	C4R2Z5
	30503	105.45	6	2	2	Uncharacterized protein	C4R1Q1
	53809	81.09	3	2	2	1,3-beta-glucanosyltransferase	C4R9F4
	33946	68.95	7	2	2	Endo-beta-1,3-glucanase, major protein of the cell wall, involved in cell wall maintenance	C4QYF3
5 / 65	53416	455.78	84	115	115	Venom myotoxin inhibitor DM64	Q8MIS3
	150781	215.44	4	6	6	Mucin-like protein	C4QZC5
	57291	185.84	12	5	5	1,3-beta-glucanosyltransferase	C4QVL4
	23657	163.29	14	3	3	Uncharacterized protein	C4R0Z8
	44996	150.47	7	3	3	Protein of the SUN family (Sim 1p, Uth 1p, Nca3p, Sun 4p) that may participate in DNA replication	C4R2Z5
	31452	90.27	6	3	3	Uncharacterized protein	C4QXM2
	30503	99.28	6	2	2	Uncharacterized protein	C4R1Q1
	33946	65.91	7	2	2	Endo-beta-1,3-glucanase, major protein of the cell wall, involved in cell wall maintenance	C4QYF3
	173834	35.69	1	2	2	Vacuolar protein sorting/targeting protein 10	C4R192
6 / 45	47837	409.65	64	44	44	Major exo-1,3-beta-glucanase of the cell wall, involved in cell wall beta-glucan assembly	C4R0Q7
	53416	385.82	64	39	38	Venom myotoxin inhibitor DM64	Q8MIS3
	78442	183.21	8	5	5	Uncharacterized protein	C4R3A8
	35735	171.82	14	5	5	Mitochondrial outer membrane and cell wall localized SUN family member	C4R6P9
	49508	158.1	9	5	5	Putative chitin transglycosidase, cell wall protein	C4R894
	33946	120.32	17	5	5	Endo-beta-1,3-glucanase, major protein of the cell wall, involved in cell wall maintenance	C4QYF3
	30503	106.61	6	2	2	Uncharacterized protein	C4R1Q1
	44324	101.07	4	2	2	Vacuolar aspartyl protease (Proteinase A)	C4R6G8
7 / 36	53416	354.92	70	57	57	Venom myotoxin inhibitor DM64	Q8MIS3
	33946	295.68	56	28	28	Endo-beta-1,3-glucanase, major protein of the cell wall, involved in cell wall maintenance	C4QYF3
	47837	176.3	17	7	7	Major exo-1,3-beta-glucanase of the cell wall, involved in cell wall beta-glucan assembly	C4R0Q7
	34929	79.9	6	2	2	Uncharacterized protein	C4R2U6
8 / 33	53416	347.68	59	46	46	Venom myotoxin inhibitor DM64	Q8MIS3
	31664	229.7	47	13	13	Uncharacterized protein	C4R489
	51680	218.16	17	8	8	Vacuolar proteinase B (YscB), a serine protease of the subtilisin family	C4QYT0
	59123	215.27	14	8	8	Vacuolar proteinase B (YscB), a serine protease of the subtilisin family	C4QWH2
	74214	185.4	9	6	6	ATPase involved in protein import into the ER, also acts as a chaperone to mediate protein folding	C4QZS3
	33946	166.66	22	6	6	Endo-beta-1,3-glucanase, major protein of the cell wall, involved in cell wall maintenance	C4QYF3
	35735	124.76	9	3	3	Mitochondrial outer membrane and cell wall localized SUN family member	C4R6P9
	47837	92.17	7	3	3	Major exo-1,3-beta-glucanase of the cell wall, involved in cell wall beta-glucan assembly	C4R0Q7
	30503	98.9	6	2	2	Uncharacterized protein	C4R1Q1
	78442	51.45	3	2	2	Uncharacterized protein	C4R3A8
9 / 15	15677	103.64	27	4	4	Superoxide dismutase [Cu-Zn]	C4R8X7
	53416	75.14	3	2	2	Venom myotoxin inhibitor DM64	Q8MIS3
10 / 16	53416	344.43	35	41	41	Venom myotoxin inhibitor DM64	Q8MIS3
	63540	131.47	5	3	3	Golgi-localized protein with homology to gamma-adaptin	C4R7F9
	47837	92.67	7	2	2	Major exo-1,3-beta-glucanase of the cell wall, involved in cell wall beta-glucan assembly	C4R0Q7
aBand numbering as shown in Fig 2A
bMolecular mass of the gel bands estimated by the software Image Master 2D Elite
cTheoretical mass
Obs.: Identifications of common contaminants (i.e., keratin, trypsin, BSA etc) were not reported.
